# Supplementary material for: Detection limits of Legionella pneumophila in environmental samples after co-culture with Acanthamoeba polyphaga
Source: BMC Microbiol. 2013 Feb 26;13:49. doi: 10.1186/1471-2180-13-49 (PMC3598970; doi:10.1186/1471-2180-13-49)
Supplement: Additional file 1 — xls List of all Legionella spp. recovered from non-sterile compost (88) and air (23) samples analysed in parallel by culture and co-culture. Lp1: L. pneumophila serogroup 1; Lp2-15: L. pneumophila serogroups 2–15; Lspp: undetermined Legionella species; *non-Legionella species recovered by co-culture. [file 1471-2180-13-49-S1.xls]

## Sheet: Additional file 1
Sample	Culture		Co-culture
	Lp	Lspp	Lp	Lspp
Compost
4	Lp1	-	-	-
5	-	-	-	-
10	Lp1, Lp2-15	L. bozemanii	Lp2-15	-
11	Lp2-15	-	Lp2-15	-
15	Lp2-15	L. bozemanii, L. londiniensis	Lp2-15	L. bozemanii
16	Lp2-15	L. bozemanii, L. jamestowniensis	Lp1	L. bozemanii
21	Lp1, Lp2-15	L. bozemanii, L. londiniensis, L. oakridgensis	Lp2-15	-
22	Lp2-15	L. bozemanii, L. londiniensis, L. oakridgensis, L. jamestowniensis, L. birminghamensis	Lp1	-
28	Lp2-15	-	-	-
29	Lp2-15	L. bozemanii, L. micdadei	Lp2-15	L. bozemanii
34	Lp2-15	L. bozemanii	Lp2-15	-
35	Lp1, Lp2-15	L. bozemanii	-	-
40	Lp2-15	L. sainthelensis	Lp2-15	-
41	Lp2-15	L. bozemanii, L. cincinnatiensis	Lp2-15	L. longbeachae
46	Lp2-15	L. bozemanii, L. micdadei	Lp2-15	L. bozemanii
47	Lp1, Lp2-15	L. bozemanii	-	-
52	Lp2-15	L. bozemanii, L. micdadei	-	-
53	Lp1, Lp2-15	-	-	-
58	-	-	Lp2-15	-
59	Lp1, Lp2-15	L. bozemanii	Lp2-15	-
64	Lp2-15	L. bozemanii, L. feeleii	Lp2-15	-
65	-	-	Lp2-15	-
66	Lp1, Lp2-15	L. bozemanii	Lp2-15	-
71	Lp1, Lp2-15	L. bozemanii, L. londiniensis, L. feeleii	-	-
72	Lp1	L. bozemanii	Lp2-15	-
77	Lp2-15	L. londiniensis	Lp2-15	-
78	Lp2-15	L. bozemanii, L. londiniensis, L. oakridgensis	Lp1, Lp	-
83	Lp1, Lp2-15	L. bozemanii, L. oakridgensis	-	L. bozemanii
84	Lp2-15	L. bozemanii, L. oakridgensis	-	-
89	Lp2-15	L. bozemanii	Lp2-15	-
90	Lp2-15	-	-	L. feeleii
95	Lp2-15	L. bozemanii	-	-
96	Lp2-15	-	Lp2-15	-
101	-	-	-	L. bozemanii
102	-	-	-	L. micdadei
107	Lp2-15	-	Lp2-15	-
108	Lp2-15	L. bozemanii, L. londiniensis, L. micdadei	Lp1, Lp2-15	-
113	-	-	Lp	-
114	Lp1	L. bozemanii	-	L. feeleii
119	Lp1	-	Lp1	-
120	Lp	L. bozemanii, L. londiniensis, L. oakridgensis	Lp2-15	-
125	Lp	-	Lp2-15	-
126	Lp2-15	L. bozemanii	Lp2-15	-
131	Lp1, Lp2-15	L. bozemanii, L. londiniensis, L. micdadei	Lp1, Lp2-15	-
132	Lp2-15	L. bozemanii, L. londiniensis	-	-
137	Lp2-15	-	-	-
138	Lp2-15	L. londiniensis	-	-
143	Lp2-15	-	Lp	-
144	Lp1, Lp2-15	L. bozemanii	Lp2-15	-
148	Lp1	L. feeleii	Lp2-15	-
153	Lp	L. londiniensis	Lp2-15	-
154	Lp2-15	L. micdadei	Lp2-15	-
159	Lp1	L. londiniensis, L. oakridgensis	Lp1, Lp2-15	-
160	Lp2-15	-	Lp2-15	-
165	Lp2-15	L. bozemanii, L. londiniensis, L. micdadei,L. oakridgensis	-	-
166	Lp	L. londiniensis	-	-
169	Lp1	-	-	-
174	-	-	Lp2-15	-
175	Lp2-15	L. bozemanii, L. micdadei	Lp2-15	-
180	Lp1, Lp2-15	L. londiniensis	Lp2-15	-
181	Lp2-15	L. bozemanii, L. oakridgensis	-	-
185	Lp1	L. bozemanii, L. oakridgensis	Lp2-15	-
190	Lp2-15	-	Lp2-15	-
191	-	-	-	-
196	-	-	-	-
197	-	L. bozemanii, L. londiniensis, L. micdadei	Lp2-15	-
202	Lp2-15		Lp1, Lp2-15	-
203	-	L. londiniensis	Lp1, Lp2-15	-
207	-	-	Lp	-
212	-	-	-	-
213	-	-	Lp2-15	-
217	Lp	L. londiniensis	-	Aquicella*
222	Lp1, Lp2-15	L. londiniensis	Lp2-15	-
223	Lp2-15	L. bozemanii, L. londiniensis	Lp2-15	-
226	-	-	-	Aquicella*
231	Lp2-15		Lp2-15	-
232	-	-	Lp2-15	-
237	-	-	-	-
238	-	L. micdadei	-	Aquicella*
243	Lp1, Lp2-15	L. londiniensis	Lp1, Lp2-15	-
244	Lp	L. londiniensis, L. micdadei	-	-
249	-	-	-	-
250	Lp2-15	-	Lp2-15	-
253	Lp2-15	-	Lp2-15	-
258	-	-	Lp2-15	-
259	Lp2-15	-	Lp2-15	-
262	-	-	-	-
263	Lp2-15	-	Lp2-15	-
Aerosol
Ae1	-	-	-	-
Ae2	-	-	-	-
Ae3	-	-	Lp2-15	-
Ae4	-	-	Lp1, Lp2-15	-
Ae5	-	-	Lp1, Lp2-15	-
Ae6	-	-	Lp2-15	-
Ae7	-	-	Lp2-15	-
Ae8	-	-	-	-
Ae9	-	-	-	-
Ae10	-	-	-	-
Ae11	-	-	-	-
Ae12	-	-	-	-
Ae13	-	-	-	-
Ae14	-	-	-	-
Ae22	-	-	-	-
Ae26	-	-	Lp2-15	L. bozemanii
Ae27	-	-	Lp2-15	-
Ae28	-	-	Lp2-15	-
Ae29	-	-	Lp2-15	-
Ae30	-	-	-	-
Ae31	-	-	-	-
Ae32	-	-	-	-
Ae33	-	-	-	-
